# Supplementary material for: Impact of degradation and time of sampling on gut Microbiome composition in wild-caught marine fish
Source: Sci Rep. 2025 Aug 7;15:28947. doi: 10.1038/s41598-025-14683-9 (PMC12331957; doi:10.1038/s41598-025-14683-9)
Supplement: Supplementary file 1 — Supplementary Material 1 [file 41598_2025_14683_MOESM1_ESM.csv]

sample-id	catch-date	sampling-date	fish-length	experiment	time	Cq Mean	IDT Index	fish-number
TGMdeg22-111	17/09/2022	17/09/2022	61	1	0h	22.19628323	UDP0045	1
TGMdeg22-112	17/09/2022	17/09/2022	62	1	0h	25.89919774	UDP0046	2
TGMdeg22-113	17/09/2022	17/09/2022	62	1	0h	25.5577252	UDP0047	3
TGMdeg22-114	17/09/2022	17/09/2022	62	1	0h	31.3719772	UDP0048	4
TGMdeg22-115	17/09/2022	17/09/2022	60	1	0h	30.9388238	UDP0049	5
TGMdeg22-116	17/09/2022	17/09/2022	63	1	0h	29.9089742	UDP0050	6
TGMdeg22-117	17/09/2022	17/09/2022	63	1	0h	26.7849956	UDP0051	7
TGMdeg22-118	17/09/2022	17/09/2022	62	1	0h	30.1009798	UDP0052	8
TGMdeg22-119	17/09/2022	17/09/2022	62	1	0h	27.6407522	UDP0053	9
TGMdeg22-120	17/09/2022	17/09/2022	61	1	0h	26.8819557	UDP0054	10
TGMdeg22-121	17/09/2022	17/09/2022	61	1	2h	26.8095892	UDP0055	1
TGMdeg22-122	17/09/2022	17/09/2022	62	1	2h	23.5148437	UDP0056	2
TGMdeg22-123	17/09/2022	17/09/2022	62	1	2h	22.2323745	UDP0057	3
TGMdeg22-124	17/09/2022	17/09/2022	62	1	2h	25.1351931	UDP0058	4
TGMdeg22-125	17/09/2022	17/09/2022	60	1	2h	27.3653268	UDP0059	5
TGMdeg22-126	17/09/2022	17/09/2022	63	1	2h	26.5354273	UDP0060	6
TGMdeg22-127	17/09/2022	17/09/2022	63	1	2h	28.92905637	UDP0061	7
TGMdeg22-128	17/09/2022	17/09/2022	62	1	2h	27.3865144	UDP0062	8
TGMdeg22-129	17/09/2022	17/09/2022	62	1	2h	27.6520473	UDP0063	9
TGMdeg22-130	17/09/2022	17/09/2022	61	1	2h	28.54293483	UDP0064	10
TGMdeg22-131	17/09/2022	18/09/2022	61	1	24h	26.7963731	UDP0065	1
TGMdeg22-132	17/09/2022	18/09/2022	62	1	24h	30.9620048	UDP0066	2
TGMdeg22-133	17/09/2022	18/09/2022	62	1	24h	23.9229825	UDP0067	3
TGMdeg22-134	17/09/2022	18/09/2022	62	1	24h	27.420599	UDP0068	4
TGMdeg22-135	17/09/2022	18/09/2022	60	1	24h	28.6149709	UDP0069	5
TGMdeg22-136	17/09/2022	18/09/2022	63	1	24h	27.3199369	UDP0070	6
TGMdeg22-137	17/09/2022	18/09/2022	63	1	24h	27.371609	UDP0071	7
TGMdeg22-138	17/09/2022	18/09/2022	62	1	24h	29.4780251	UDP0072	8
TGMdeg22-140	17/09/2022	18/09/2022	61	1	24h	29.2799715	UDP0074	10
TGMdeg22-141	17/09/2022	29/09/2022	61	1	288h	27.6535808	UDP0075	1
TGMdeg22-142	17/09/2022	29/09/2022	62	1	288h	28.8797517	UDP0076	2
TGMdeg22-143	17/09/2022	29/09/2022	62	1	288h	27.8873493	UDP0077	3
TGMdeg22-144	17/09/2022	29/09/2022	62	1	288h	26.3764421	UDP0078	4
TGMdeg22-145	17/09/2022	29/09/2022	60	1	288h	25.2126133	UDP0079	5
TGMdeg22-146	17/09/2022	29/09/2022	63	1	288h	29.9391448	UDP0080	6
TGMdeg22-147	17/09/2022	29/09/2022	63	1	288h	27.9538449	UDP0081	7
TGMdeg22-148	17/09/2022	29/09/2022	62	1	288h	29.4964141	UDP0082	8
TGMdeg22-149	17/09/2022	29/09/2022	62	1	288h	29.2729705	UDP0083	9
TGMdeg22-150	17/09/2022	29/09/2022	61	1	288h	29.9460537	UDP0084	10
TGMdeg22-151	17/09/2022	08/10/2022	61	1	576h	31.0423375	UDP0085	1
TGMdeg22-152	17/09/2022	08/10/2022	62	1	576h	27.8258634	UDP0086	2
TGMdeg22-153	17/09/2022	08/10/2022	62	1	576h	28.6779194	UDP0087	3
TGMdeg22-154	17/09/2022	08/10/2022	62	1	576h	27.771842	UDP0088	4
TGMdeg22-155	17/09/2022	08/10/2022	60	1	576h	29.4721146	UDP0089	5
TGMdeg22-156	17/09/2022	08/10/2022	63	1	576h	28.7029069	UDP0090	6
TGMdeg22-157	17/09/2022	08/10/2022	63	1	576h	28.0559226	UDP0091	7
TGMdeg22-158	17/09/2022	08/10/2022	62	1	576h	28.2107796	UDP0092	8
TGMdeg22-159	17/09/2022	08/10/2022	62	1	576h	27.961087	UDP0093	9
TGMdeg22-160	17/09/2022	08/10/2022	61	1	576h	29.862058	UDP0094	10
TGMdeg22-007	16/09/2022	16/09/2022	48	2	0h	26.5583305	UDP0001	null
TGMdeg22-008	16/09/2022	16/09/2022	45	2	0h	21.8325911	UDP0002	null
TGMdeg22-009	16/09/2022	16/09/2022	48	2	0h	19.9480787	UDP0003	null
TGMdeg22-010	16/09/2022	16/09/2022	46	2	0h	23.9099605	UDP0004	null
TGMdeg22-011	16/09/2022	16/09/2022	48	2	2h	18.7862923	UDP0005	null
TGMdeg22-012	16/09/2022	16/09/2022	53	2	2h	24.4692757	UDP0006	null
TGMdeg22-013	16/09/2022	16/09/2022	46	2	2h	21.6362284	UDP0007	null
TGMdeg22-014	16/09/2022	16/09/2022	51	2	2h	22.3219149	UDP0008	null
TGMdeg22-015	16/09/2022	16/09/2022	47	2	2h	26.1063408	UDP0009	null
TGMdeg22-016	16/09/2022	16/09/2022	49	2	2h	20.9109914	UDP0010	null
TGMdeg22-017	16/09/2022	16/09/2022	50	2	2h	28.4245862	UDP0011	null
TGMdeg22-018	16/09/2022	16/09/2022	50	2	2h	21.9052072	UDP0012	null
TGMdeg22-019	16/09/2022	16/09/2022	46	2	2h	22.4636268	UDP0013	null
TGMdeg22-021	16/09/2022	17/09/2022	46	2	24h	28.2906743	UDP0015	null
TGMdeg22-022	16/09/2022	17/09/2022	49	2	24h	29.2562715	UDP0016	null
TGMdeg22-023	16/09/2022	17/09/2022	47	2	24h	24.9236945	UDP0017	null
TGMdeg22-024	16/09/2022	17/09/2022	51	2	24h	23.9591444	UDP0018	null
TGMdeg22-025	16/09/2022	17/09/2022	47	2	24h	27.3924319	UDP0019	null
TGMdeg22-026	16/09/2022	17/09/2022	47	2	24h	24.5543881	UDP0020	null
TGMdeg22-027	16/09/2022	17/09/2022	48	2	24h	28.4874652	UDP0021	null
TGMdeg22-028	16/09/2022	17/09/2022	47	2	24h	27.9972085	UDP0022	null
TGMdeg22-029	16/09/2022	17/09/2022	46	2	24h	28.6753971	UDP0023	null
TGMdeg22-030	16/09/2022	17/09/2022	51	2	24h	24.212485	UDP0024	null
TGMdeg22-031	16/09/2022	19/09/2022	47	2	288h	27.2762443	UDP0025	null
TGMdeg22-032	16/09/2022	19/09/2022	45	2	288h	27.7381559	UDP0026	null
TGMdeg22-033	16/09/2022	19/09/2022	48	2	288h	21.9637906	UDP0027	null
TGMdeg22-034	16/09/2022	19/09/2022	49	2	288h	27.1461878	UDP0028	null
TGMdeg22-035	16/09/2022	19/09/2022	47	2	288h	28.7295742	UDP0029	null
TGMdeg22-036	16/09/2022	19/09/2022	49	2	288h	26.8952507	UDP0030	null
TGMdeg22-037	16/09/2022	19/09/2022	48	2	288h	27.4756849	UDP0031	null
TGMdeg22-038	16/09/2022	19/09/2022	46	2	288h	25.9461431	UDP0032	null
TGMdeg22-039	16/09/2022	19/09/2022	49	2	288h	27.4635223	UDP0033	null
TGMdeg22-040	16/09/2022	19/09/2022	47	2	288h	20.6828975	UDP0034	null
TGMdeg22-041	16/09/2022	10/08/2022	47	2	576h	28.6776825	UDP0035	null
TGMdeg22-042	16/09/2022	10/08/2022	47	2	576h	27.8697852	UDP0036	null
TGMdeg22-043	16/09/2022	10/08/2022	47	2	576h	28.3010313	UDP0037	null
TGMdeg22-044	16/09/2022	10/08/2022	49	2	576h		UDP0038	null
TGMdeg22-045	16/09/2022	10/08/2022	47	2	576h		UDP0039	null
TGMdeg22-046	16/09/2022	10/08/2022	46	2	576h	30.0891245	UDP0040	null
TGMdeg22-047	16/09/2022	10/08/2022	51	2	576h	29.7832934	UDP0041	null
TGMdeg22-048	16/09/2022	10/08/2022	49	2	576h	28.7630406	UDP0042	null
TGMdeg22-049	16/09/2022	10/08/2022	47	2	576h	29.3266019	UDP0043	null
TGMdeg22-050	16/09/2022	10/08/2022	47	2	576h	29.748857	UDP0044	null
